# Supplementary material for: Development of a Novel RT-qPCR Detecting Method of Covert Mortality Nodavirus (CMNV) for the National Proficiency Test in Molecular Detection
Source: Viruses. 2022 Jul 5;14(7):1475. doi: 10.3390/v14071475 (PMC9319686; doi:10.3390/v14071475)
Supplement: Supplementary file 1 [file viruses-14-01475-s001.zip]

Archive with 1 entries (1 files):
- viruses-1724135-supplementary.pdf
